# Supplementary material for: A Robust Topology-Based Algorithm for Gene Expression Profiling
Source: ISRN Bioinform. 2012 Nov 11;2012:381023. doi: 10.5402/2012/381023 (PMC4393071; doi:10.5402/2012/381023)
Supplement: Supplementary file 1 — The core patient samples in the proneural, classical, and mesenchymal subtypes of glioblastoma multiforme. Here, we have used the nomenclature for patient samples as given by TCGA. Our assignments of the samples shown in red are different from those of TCGA. The samples highlighted in green have not been provided an assignment by TCGA. [file 381023.f1.xlsx]

## Sheet: Sheet1
The Core patient samples for the proneural, classical, and
mesenchymal subtypes of GBM. Our assignments of the samples
shown in red are different from those of TCGA. The samples shown
in green have not been given an assignment by TCGA.
Proneural	Classical	Mesenchymal
Core Samples	Core Samples	Core Samples
TCGA-02-0052	TCGA-02-0023	TCGA-06-0644
TCGA-02-0440	TCGA-02-0269	TCGA-02-0033
TCGA-02-0446	TCGA-02-0333	TCGA-02-0055
TCGA-06-0238	TCGA-08-0511	TCGA-02-0059
TCGA-06-0241	TCGA-02-0009	TCGA-06-0189
TCGA-06-0414	TCGA-08-0525	TCGA-08-0512
TCGA-06-0648	TCGA-02-0043	TCGA-02-0111
TCGA-08-0345	TCGA-02-0289	TCGA-06-0139
TCGA-08-0347	TCGA-06-0125	TCGA-06-0147
TCGA-08-0348	TCGA-06-0137	TCGA-06-0194
TCGA-06-0166	TCGA-06-0211	TCGA-06-0197
TCGA-02-0024	TCGA-02-0317	TCGA-06-0130
TCGA-06-0177	TCGA-08-0531	TCGA-02-0107
TCGA-02-0011	TCGA-06-0145	TCGA-02-0025
TCGA-02-0014	TCGA-08-0529
TCGA-02-0087	TCGA-02-0102
TCGA-02-0104	TCGA-08-0246
TCGA-02-0339	TCGA-02-0285
TCGA-02-0439
TCGA-06-0129
TCGA-06-0146
TCGA-06-0178
TCGA-06-0221
TCGA-08-0344
TCGA-08-0350
TCGA-08-0351
TCGA-08-0524
TCGA-02-0114
TCGA-12-0618
TCGA-02-0338
TCGA-08-0385
TCGA-06-0128
TCGA-02-0337
TCGA-12-0616
TCGA-02-0010
TCGA-02-0080
TCGA-02-0432
TCGA-08-0245
TCGA-02-0281
TCGA-06-0188
TCGA-06-0156
TCGA-02-0084
TCGA-02-0069
TCGA-02-0047
